# Supplementary material for: The Hydroxyurea Absorption Phenotype: A Key PK/PD Determinant in Sickle Cell Disease Treatment
Source: Pharmaceutics. 2026 May 27;18(6):654. doi: 10.3390/pharmaceutics18060654 (PMC13305921; doi:10.3390/pharmaceutics18060654)
Supplement: Supplementary file 1 [file pharmaceutics-18-00654-s001.zip]

Archive with 1 entries (1 files):
- pharmaceutics-4267695-supplementary.pdf
